# Supplementary material for: Successful i-GONAD in Mice at Early Zygote Stage through In Vivo Electroporation Three Min after Intraoviductal Instillation of CRISPR-Ribonucleoprotein
Source: Int J Mol Sci. 2022 Sep 14;23(18):10678. doi: 10.3390/ijms231810678 (PMC9506528; doi:10.3390/ijms231810678)
Supplement: Supplementary file 1 [file ijms-23-10678-s001.zip]

Archive with 1 entries (1 files):
- ijms-1894915-supplementary.pdf
